# Supplementary material for: Microporous polyarylate membranes based on 3D phenolphthalein for molecular sieving
Source: Sci Adv. 2024 Aug 9;10(32):eado7687. doi: 10.1126/sciadv.ado7687 (PMC11313862; doi:10.1126/sciadv.ado7687)
Supplement: Supplementary file 2 — Movies S1 to S3 [file sciadv.ado7687_movies_s1_to_s3.zip]

Archive with 3 entries (3 files):
- ado7687_movie_s1.mp4
- ado7687_movie_s2.mp4
- ado7687_movie_s3.mp4
